# Supplementary material for: Copper Depletion Strongly Enhances Ferroptosis via Mitochondrial Perturbation and Reduction in Antioxidative Mechanisms
Source: Antioxidants (Basel). 2022 Oct 22;11(11):2084. doi: 10.3390/antiox11112084 (PMC9687009; doi:10.3390/antiox11112084)
Supplement: Supplementary file 1 [file antioxidants-11-02084-s001.zip]

Archive with 44 entries (35 files):
- Supplementary Figure. S1.pdf
- Supplementary material for blots.pdf
- Supplementary Table S1.pdf
- Supplementary Table S2.pdf
- Supplementary Table S3.pdf
- UHPLC-MS/
- UHPLC-MS/NEG/
- UHPLC-MS/NEG/A/
- UHPLC-MS/NEG/A/Ctrl1.mzXML
- UHPLC-MS/NEG/A/Ctrl2.mzXML
- UHPLC-MS/NEG/A/Ctrl3.mzXML
- UHPLC-MS/NEG/A/Ctrl4.mzXML
- UHPLC-MS/NEG/A/Ctrl5.mzXML
- UHPLC-MS/NEG/A/Ctrl6.mzXML
- UHPLC-MS/NEG/B/
- UHPLC-MS/NEG/B/BCS1.mzXML
- UHPLC-MS/NEG/B/BCS2.mzXML
- UHPLC-MS/NEG/B/BCS3.mzXML
- UHPLC-MS/NEG/B/BCS4.mzXML
- UHPLC-MS/NEG/B/BCS5.mzXML
- UHPLC-MS/NEG/B/BCS6.mzXML
- UHPLC-MS/NEG/QC/
- UHPLC-MS/NEG/QC/QC01.mzXML
- UHPLC-MS/NEG/QC/QC02.mzXML
- UHPLC-MS/NEG/QC/QC03.mzXML
- UHPLC-MS/POS/
- UHPLC-MS/POS/A/
- UHPLC-MS/POS/A/Ctrl1.mzXML
- UHPLC-MS/POS/A/Ctrl2.mzXML
- UHPLC-MS/POS/A/Ctrl3.mzXML
- UHPLC-MS/POS/A/Ctrl4.mzXML
- UHPLC-MS/POS/A/Ctrl5.mzXML
- UHPLC-MS/POS/A/Ctrl6.mzXML
- UHPLC-MS/POS/B/
- UHPLC-MS/POS/B/BCS1.mzXML
- UHPLC-MS/POS/B/BCS2.mzXML
- UHPLC-MS/POS/B/BCS3.mzXML
- UHPLC-MS/POS/B/BCS4.mzXML
- UHPLC-MS/POS/B/BCS5.mzXML
- UHPLC-MS/POS/B/BCS6.mzXML
- UHPLC-MS/POS/QC/
- UHPLC-MS/POS/QC/QC01.mzXML
- UHPLC-MS/POS/QC/QC02.mzXML
- UHPLC-MS/POS/QC/QC03.mzXML
